# Supplementary material for: Performance analysis of remote photoplethysmography deep filtering using long short-term memory neural network
Source: Biomed Eng Online. 2022 Sep 19;21:69. doi: 10.1186/s12938-022-01037-z (PMC9487135; doi:10.1186/s12938-022-01037-z)
Supplement: Supplementary file 1 — Additional file 1. Table with the names of the subjects in the MMSE-HR database and their reliable segments. [file 12938_2022_1037_MOESM1_ESM.xlsx]

## Sheet: Sheet1
This file reports the subjects in the COHFACE database that had acquisition errors in their ground truth files. Each row shows the name of the "Subject" which was cut from "Begin[s]" to "End[s]" seconds. The value -1 indicates the last position of the vector.
Subject	Begin[s]	End[s]
1_0	0.1	-1
1_1	0.1	-1
1_2	0.1	-1
1_3	0.1	-1
2_0	0.1	-1
2_1	0.1	-1
2_2	0.1	-1
2_3	0.1	-1
3_0	0.1	-1
3_1	0.1	-1
3_2	0.1	-1
3_3	0.1	-1
4_0	0.1	-1
4_1	0.1	-1
4_2	0.1	-1
4_3	0.1	-1
5_0	0.1	-1
5_1	0.1	-1
5_2	0.1	-1
5_3	0.1	-1
6_0	0.1	-1
6_1	0.1	-1
6_2	0.1	-1
6_3	0.1	-1
6_4	0.1	-1
6_5	0.1	-1
6_6	0.1	-1
6_7	0.1	-1
7_0	0.1	-1
7_1	0.1	-1
7_2	0.1	-1
7_3	0.1	-1
8_0	0.1	-1
8_1	0.1	53
8_2	0.1	58
8_3	5	58
9_0	0.1	-1
9_1	0.1	-1
9_2	0.1	-1
9_3	0.1	-1
10_0	0.1	-1
10_1	0.1	-1
10_2	0.1	-1
10_3	0.1	-1
11_0	0.1	-1
11_1	0.1	-1
11_2	0.1	-1
11_3	0.1	-1
12_0	0.1	-1
12_1	0.1	-1
12_2	0.1	-1
12_3	0.1	-1
13_0	0.1	-1
13_1	0.1	31
13_2	0.1	-1
13_3	5	-1
14_0	2	48
14_1	0.1	-1
14_2	0.1	-1
14_3	0.1	-1
15_0	0.1	-1
15_1	0.1	-1
15_2	0.1	-1
15_3	0.1	-1
16_0	0.1	-1
16_1	0.1	-1
16_2	0.1	-1
16_3	0.1	-1
17_0	0.1	-1
17_1	0.1	-1
17_2	0.1	-1
17_3	0.1	-1
18_0	0.1	-1
18_1	0.1	-1
18_2	0.1	-1
18_3	0.1	-1
19_0	4	-1
19_1	0.1	-1
19_2	1	-1
19_3	1	-1
20_0	0.1	-1
20_1	0.1	-1
20_2	0.1	-1
20_3	0.1	-1
21_0	0.1	-1
21_1	0.1	-1
21_2	0.1	-1
21_3	0.1	-1
22_0	0.1	-1
22_1	0.1	-1
22_2	0.1	-1
22_3	0.1	-1
23_0	0.1	-1
23_1	0.1	-1
23_2	0.1	-1
23_3	0.1	-1
24_0	0.1	-1
24_1	0.1	-1
24_2	0.1	-1
24_3	0.1	-1
25_0	0.1	-1
25_1	0.1	-1
25_2	0.1	-1
25_3	3	-1
26_0	0.1	-1
26_1	0.1	-1
26_2	0.1	-1
26_3	0.1	-1
27_0	1	-1
27_1	3	-1
27_2	1	-1
27_3	1	-1
28_0	2	-1
28_1	1	-1
28_2	2	-1
28_3	2	-1
29_0	0.1	-1
29_1	0.1	-1
29_2	0.1	-1
29_3	0.1	-1
30_0	0.1	-1
30_1	0.1	-1
30_2	0.1	-1
30_3	0.1	-1
31_0	0.1	-1
31_1	8	-1
31_2	0.1	-1
31_3	0.1	-1
32_0	0.1	-1
32_1	0.1	-1
32_2	0.1	-1
32_3	0.1	-1
33_0	0.1	-1
33_1	0.1	-1
33_2	0.1	-1
33_3	0.1	-1
34_0	1	-1
34_1	1	-1
34_2	0.1	-1
34_3	0.1	-1
35_0	0.1	-1
35_1	4	-1
35_2	3	-1
35_3	0.1	-1
36_0	0.1	-1
36_1	0.1	-1
36_2	2	-1
36_3	10	-1
37_0	0.1	-1
37_1	0.1	-1
37_2	0.1	-1
37_3	0.1	-1
38_0	1	-1
38_1	0.1	-1
38_2	0.1	-1
38_3	0.1	-1
39_0	0.1	-1
39_1	0.1	-1
39_2	0.1	-1
39_3	0.1	-1
40_0	0.1	-1
40_1	0.1	-1
40_2	0.1	-1
40_3	0.1	-1
