# Supplementary material for: Performance analysis of remote photoplethysmography deep filtering using long short-term memory neural network
Source: Biomed Eng Online. 2022 Sep 19;21:69. doi: 10.1186/s12938-022-01037-z (PMC9487135; doi:10.1186/s12938-022-01037-z)
Supplement: Supplementary file 2 — Additional file 2. Table with the names of the subjects in the VIPL-HR database and their reliable segments. [file 12938_2022_1037_MOESM2_ESM.xlsx]

## Sheet: Sheet1
This file reports the subjects in the MMSE-HR database that had acquisition errors in their ground truth files. Each row shows the name of the "Subject" which was cut from "Begin[s]" to "End[s]" seconds. The value -1 indicates the last position of the vector.
Subject	Begin[s]	End[s]
F006_T11	0	1
F008_T10	0	32
F009_T10	18	32
F009_T11	3	-1
F010_T11	8	-1
F011_T10	7	-1
F011_T11	0	60
F012_T10	0	31
F013_T1	0	21
F013_T8	0	22
F014_T1	0	35
F016_T1	0	35
F016_T8	0	24
F017_T8	0	20
F017_T11	15	-1
F020_T10	0	21
F021_T11	26	-1
F023_T11	34	-1
F024_T10	0	27
F024_T11	7	51
F025_T11	20	54
M001_T10	4	-1
M003_T11	4	-1
M004_T11	1	46
M007_T10	27	-1
M016_T10	13	-1
