# Supplementary material for: Performance analysis of remote photoplethysmography deep filtering using long short-term memory neural network
Source: Biomed Eng Online. 2022 Sep 19;21:69. doi: 10.1186/s12938-022-01037-z (PMC9487135; doi:10.1186/s12938-022-01037-z)
Supplement: Supplementary file 3 — Additional file 3. Table with the names of the subjects in the COHFACE database and their reliable segments. [file 12938_2022_1037_MOESM3_ESM.xlsx]

## Sheet: Sheet1
This file reports the subjects in the COHFACE database that had acquisition errors in their ground truth files. Each row shows the name of the "Subject" which was cut from "Begin[s]" to "End[s]" seconds. The value -1 indicates the last position of the vector.
Subject	Begin[s]	End[s]
p1v2s1	10	-1
p1v2s2	20	-1
p1v2s3	10	-1
p1v3s1	0	25
p1v3s2	7	-1
p1v3s3	0	25
p1v7s2	0	18
p2v5s1	10	-1
p2v5s2	3	-1
p2v5s3	9	-1
p3v1s2	3	-1
p3v5s1	0	10
p3v5s3	0	10
p3v6s1	12	-1
p3v6s2	2	18
p3v6s3	12	-1
p5v1s1	15	-1
p5v1s2	0	17
p5v1s3	15	-1
p5v5s2	3	-1
p5v6s1	3	-1
p5v6s2	13	-1
p5v6s3	3	-1
p5v8s2	5	-1
p6v5s1	15	-1
p6v5s2	15	-1
p6v5s2	15	-1
p6v7s1	10	-1
p6v7s2	12	-1
p6v7s3	10	-1
p7v2s1	10	-1
p7v2s2	12	-1
p7v2s3	10	-1
p7v3s1	3	-1
p7v3s2	5	-1
p7v3s3	3	-1
p8v2s1	0	17
p8v2s2	0	20
p8v2s3	0	17
p8v7s1	4	-1
p8v7s2	6	-1
p8v7s3	4	-1
p8v9s2	0	21
p9v3s1	0	16
p9v3s2	0	19
p9v3s3	0	16
p10v1s1	0	15
p10v1s2	0	15
p10v1s3	0	15
p10v3s1	0	5
p10v3s2	0	7
p10v3s3	0	5
p10v6s1	4	-1
p10v6s2	8	-1
p10v6s3	4	-1
p11v1s1	0	15
p11v1s2	0	25
p11v1s3	0	15
p11v4s1	15	24
p11v4s2	0	20
p11v4s3	15	24
p11v5s1	0	8
p11v5s2	1	17
p11v5s3	0	8
p11v6s1	0	18
p11v6s2	14	-1
p11v6s3	0	18
p11v7s2	14	-1
p14v2s1	15	-1
p14v2s2	17	-1
p14v2s3	15	-1
p14v3s1	4	-1
p14v3s2	5	-1
p14v3s3	4	-1
p14v5s1	0	23
p14v5s2	0	23
p14v5s3	0	23
p14v8s2	0	15
p15v5s1	0	15
p15v5s2	0	16
p15v5s3	0	15
p16v2s1	10	-1
p16v2s2	10	-1
p16v2s3	10	-1
p16v5s1	2	-1
p16v5s2	3	-1
p16v5s3	2	-1
p16v8s2	19	-1
p18v6s3	0	25
p19v2s2	0	40
p19v6s2	3	-1
p20v5s1	12	-1
p20v5s2	11	-1
p20v5s3	12	-1
p21v2s1	9	-1
p21v2s2	13	-1
p21v2s3	9	-1
p22v1s1	11	16
p22v1s2	14	19
p22v1s3	11	16
p22v3s1	0	5
p22v3s2	0	12
p22v3s3	0	5
p23v9s2	15	-1
p24v6s1	18	-1
p24v6s2	0	15
p24v6s3	18	-1
p24v7s1	15	-1
p24v7s2	0	15
p24v7s3	15	-1
p26v3s2	0	31
p26v8s2	25	-1
p27v6s2	1	-1
p27v8s2	12	-1
p28v2s2	15	-1
p28v2s3	10	-1
p29v3s2	2	-1
p29v6s1	13	31
p29v6s2	17	-1
p29v6s3	13	31
p29v9s2	13	-1
p30v7s1	9	-1
p30v7s2	9	-1
p30v7s3	9	-1
p31v1s1	3	-1
p31v1s2	4	-1
p31v1s3	3	-1
p31v3s1	6	23
p31v3s2	8	25
p31v3s3	6	23
p31v4s1	16	-1
p31v4s2	19	-1
p31v4s3	16	-1
p33v3s1	1	15
p33v3s2	0	18
p33v3s3	1	15
p33v6s1	5	-1
p33v6s2	3	-1
p33v6s3	5	-1
p35v1s1	5	31
p35v1s2	7	-1
p35v1s3	5	31
p36v3s1	11	30
p36v3s2	14	32
p36v3s3	11	30
p37v1s2	0	34
p37v2s1	20	-1
p37v2s2	20	-1
p37v2s3	20	-1
p37v3s1	0	15
p37v3s2	0	19
p37v3s3	0	15
p37v4s1	2	34
p37v4s2	4	34
p37v4s3	2	34
p37v8s2	24	30
p37v9s2	22	27
p38v3s1	13	20
p38v3s2	15	23
p38v3s3	13	20
p38v4s1	0	16
p38v4s2	0	20
p38v4s3	0	16
p38v5s2	7	-1
p38v5s3	6	-1
p38v7s1	5	20
p38v7s2	10	24
p38v7s3	5	20
p39v3s1	0	26
p39v3s2	0	30
p39v3s3	0	26
p40v3s1	15	25
p40v3s2	19	28
p40v3s3	15	25
p41v1s2	0	7
p41v2s1	20	-1
p41v2s3	20	-1
p41v3s2	8	-1
p41v4s1	9	-1
p41v4s2	9	-1
p41v4s3	9	-1
p41v7s1	0	23
p41v7s2	0	8
p41v7s3	0	23
p42v6s1	16	-1
p42v6s2	19	-1
p42v6s3	16	-1
p42v7s1	10	-1
p42v7s2	13	-1
p42v7s3	10	-1
p43v3s1	24	27
p43v3s2	27	31
p43v3s3	24	27
p43v5s1	0	21
p43v5s2	0	25
p43v5s3	0	21
p43v7s1	0	20
p43v7s2	0	24
p43v7s3	0	20
p43v8s2	17	-1
p43v9s2	21	-1
p44v3s1	26	-1
p44v3s2	0	5
p44v3s3	26	-1
p45v1s1	0	20
p45v1s2	0	30
p45v1s3	0	20
p45v3s1	16	25
p45v3s2	19	27
p45v3s3	16	25
p45v4s1	0	20
p45v4s2	5	25
p45v4s3	0	20
p46v2s1	18	20
p46v2s2	18	20
p46v2s3	18	20
p46v5s1	8	-1
p46v5s2	10	-1
p46v5s3	8	-1
p46v6s1	0	15
p46v6s2	0	18
p46v6s3	0	15
p46v7s1	14	-1
p46v7s2	16	-1
p46v7s3	14	-1
p46v9s2	15	-1
p48v4s1	0	26
p48v4s2	4	30
p48v4s3	0	26
p48v9s2	15	22
p49v2s1	26	-1
p49v2s2	0	8
p49v2s3	26	-1
p49v3s1	20	-1
p49v3s2	23	-1
p49v3s3	20	-1
p49v6s1	0	26
p49v6s2	0	30
p49v6s3	0	26
p49v8s2	0	23
p50v6s1	0	6
p50v6s2	22	-1
p50v6s3	0	6
p50v7s1	10	-1
p50v7s2	5	-1
p50v7s3	10	-1
p51v4s1	5	-1
p51v4s2	9	-1
p51v4s3	5	-1
p51v7s1	13	-1
p51v7s2	17	-1
p51v7s3	13	-1
p52v1s1	10	-1
p52v1s2	12	-1
p52v1s3	10	-1
p53v7s1	3	18
p53v7s2	6	21
p53v7s3	3	18
p53v9s2	30	-1
p54v6s2	3	-1
p55v3s1	0	15
p55v3s2	0	19
p55v3s3	0	15
p55v4s1	8	-1
p55v4s2	12	-1
p55v4s3	8	-1
p58v3s1	0	18
p58v3s2	2	20
p58v3s3	0	18
p58v6s1	0	19
p58v6s2	0	22
p58v6s3	0	19
p59v1s1	10	-1
p59v1s2	12	-1
p59v1s3	10	-1
p59v3s1	8	14
p59v3s2	10	16
p59v3s3	8	14
p60v3s1	0	15
p60v3s2	2	18
p60v3s3	0	15
p60v4s1	5	-1
p60v4s2	5	-1
p60v4s3	5	-1
p61v8s2	4	-1
p61v9s2	4	-1
p62v1s1	2	-1
p62v1s2	5	-1
p62v1s3	2	-1
p63v7s1	20	-1
p63v7s2	25	-1
p63v7s3	20	-1
p64v1s1	21	-1
p64v1s2	25	-1
p64v1s3	21	-1
p64v2s1	6	-1
p64v2s2	10	-1
p64v2s3	6	-1
p65v1-2s1	24	-1
p65v1-2s2	25	-1
p65v1-2s3	24	-1
p65v9s2	0	15
p66v1-2s1	12	-1
p66v1-2s2	6	-1
p66v1-2s3	12	-1
p66v3s1	0	20
p66v3s2	0	23
p66v3s3	0	20
p66v6s1	15	-1
p66v6s2	15	-1
p66v6s3	15	-1
p67v3s1	10	-1
p67v3s2	12	-1
p67v3s3	10	-1
p67v4s1	14	35
p67v4s2	16	38
p67v4s3	14	35
p68v2s1	21	-1
p68v2s2	25	-1
p68v2s3	21	-1
p68v7s2	4	-1
p70v1s1	6	-1
p70v1s2	10	-1
p70v1s3	6	-1
p70v8s2	3	29
p70v9s2	31	48
p71v6s1	0	19
p71v6s2	0	22
p71v6s3	0	19
p71v7s1	16	-1
p71v7s2	20	-1
p71v7s3	16	-1
p73v7s1	15	-1
p73v7s2	16	-1
p73v7s3	15	-1
p74v7s1	0	26
p74v7s3	0	26
p75v9s2	9	-1
p76v4s1	0	15
p76v4s2	0	17
p76v4s3	0	15
p76v5s1	15	-1
p76v5s2	11	-1
p76v5s3	15	-1
p76v7s2	4	-1
p77v1s1	14	-1
p77v1s2	16	-1
p77v1s3	14	-1
p77v5s1	9	-1
p77v5s2	8	-1
p77v5s3	9	-1
p77v9s2	0	20
p78v4s1	0	22
p78v4s2	0	25
p78v4s3	0	22
p79v7s1	0	26
p79v7s2	0	30
p79v7s3	0	26
p80v1s2	0	36
p80v2s1	0	32
p80v2s3	0	32
p80v3s1	8	24
p80v3s2	13	27
p80v3s3	8	24
p81v6s1	0	16
p81v6s2	0	20
p81v6s3	0	16
p82v1s1	0	14
p82v1s2	0	18
p82v1s1	0	14
p82v4s1	0	15
p82v4s2	0	20
p82v4s3	0	15
p83v6s1	9	12
p83v6s2	14	22
p83v6s3	9	12
p84v2s1	9	-1
p84v2s2	15	-1
p84v2s3	9	-1
p84v6s1	0	25
p84v6s2	0	27
p84v6s3	0	25
p84v7s1	8	22
p84v7s2	11	25
p84v7s3	8	22
p85v5s1	0	21
p85v5s2	0	21
p85v5s3	0	21
p85v6s2	4	-1
p86v7s2	4	-1
p88v2s1	30	-1
p88v2s2	33	-1
p88v2s3	30	-1
p88v3s1	0	5
p88v3s2	0	8
p88v3s3	0	5
p88v4s1	13	-1
p88v4s2	15	-1
p88v4s3	13	-1
p88v9s2	20	26
p89v2s1	0	12
p89v2s2	0	15
p89v2s3	0	12
p89v3s1	0	18
p89v3s2	0	18
p89v3s3	0	18
p89v7s1	14	-1
p89v7s2	16	-1
p89v7s3	14	-1
p89v8s2	0	20
p90v1s1	4	-1
p90v1s2	5	-1
p90v1s3	4	-1
p90v5s1	16	-1
p90v5s2	20	-1
p90v5s3	16	-1
p90v6s1	0	28
p90v6s3	0	28
p90v7s1	10	-1
p90v7s2	13	-1
p90v7s3	10	-1
p91v2s1	0	24
p91v2s2	0	27
p91v2s3	0	24
p91v6s2	4	-1
p91v7s1	0	16
p91v7s2	0	21
p91v7s3	0	16
p92v3s1	7	18
p92v3s2	11	22
p92v3s3	7	18
p92v4s1	7	-1
p92v4s2	12	-1
p92v4s3	7	-1
p93v7s1	9	-1
p93v7s2	11	-1
p93v7s3	9	-1
p94v7s1	22	-1
p94v7s2	26	-1
p94v7s3	22	-1
p95v7s1	15	-1
p95v7s2	15	-1
p95v7s3	15	-1
p95v8s2	0	35
p95v9s2	0	27
p96v7s1	9	-1
p96v7s2	14	-1
p96v7s3	9	-1
p97v2s2	22	-1
p97v2s3	20	-1
p97v3s2	15	25
p97v3s3	12	24
p97v7s2	19	21
p97v7s3	17	19
p97v9s2	7	-1
p98v9s2	8	-1
p99v2s2	14	-1
p99v2s3	14	-1
p99v5s2	0	31
p99v7s2	0	17
p99v7s3	0	17
p100v6s2	5	-1
p100v6s3	5	-1
p101v1s2	5	22
p101v1s3	3	20
p101v3s3	9	-1
p103v1s2	0	16
p103v1s3	19	33
p103v6s2	5	-1
p103v6s3	4	-1
p104v2s2	9	-1
p104v2s3	5	-1
p105v1s2	0	38
p105v7s2	9	-1
p105v7s3	7	-1
p107v3s2	2	-1
p107v6s2	5	-1
p107v7s2	18	-1
p107v7s3	17	34
p107v9s2	16	-1
